# Supplementary material for: Coordinating Carbon Metabolism and Cell Cycle of Chlamydomonas reinhardtii with Light Strategies under Nitrogen Recovery
Source: Microorganisms. 2021 Nov 30;9(12):2480. doi: 10.3390/microorganisms9122480 (PMC8707240; doi:10.3390/microorganisms9122480)
Supplement: Supplementary file 1 [file microorganisms-09-02480-s001.zip]

Archive with 1 entries (1 files):
- microorganisms-1445533-supplementary.pdf
